# Supplementary material for: PlantMetSuite: A User-Friendly Web-Based Tool for Metabolomics Analysis and Visualisation
Source: Plants (Basel). 2023 Aug 6;12(15):2880. doi: 10.3390/plants12152880 (PMC10421497; doi:10.3390/plants12152880)
Supplement: Supplementary file 1 [file plants-12-02880-s001.zip › Table S1.xlsx]

## Sheet: Sheet1
TableS1 | List of applications and description of PlantMetSuite.
Application	Description
MetAnno	Perform metabolite identification based on MS1 and MS2 data
msconvert	Convert mass spectrometry file to mzXML and mgf format
xcms	Perform peak extraction and alignment
MetCleaning	Perform metabolomic data cleaning
MetNorm	Perform metabolomic data normalization
MetDiff	Perform differential metabolite analysis
MetOpls	Perform PCA(Principal Component Analysis),PLSDA(Partial Least Squares Discriminant Analysis) and OPLSDA(Orthogonal Partial Least Sqaure Discriminant Analysis)
MetPathway	Perform pathway enrichment analysis
MS1plot	MS1 plot drawing
MS2plot	MS2 plot drawing
Heatmap	Heatmap drawing
VennDiagram	Venn diagram drawing
VolcanoPlot	Volcano plot drawing
PCAplot	Principal component analysis plot drawing
ClusterPlot	Cluster plot drawing
TTest	Perform Student's t tests
WilcoxonTest	Perform Wilcoxon tests
ChisqTest	Perform Chi-Square tests
Fisher'sTest	Perform Fisher's exact test
MultiGroupTest	Perform multi group t test
BarPlot	Bar plot drawing
LinePlot	Line plot drawing
PiePlot	Pie plot drawing
BoxPlot	Box plot drawing
