# Supplementary material for: PlantMetSuite: A User-Friendly Web-Based Tool for Metabolomics Analysis and Visualisation
Source: Plants (Basel). 2023 Aug 6;12(15):2880. doi: 10.3390/plants12152880 (PMC10421497; doi:10.3390/plants12152880)
Supplement: Supplementary file 1 [file plants-12-02880-s001.zip › Table S2.xlsx]

## Sheet: Sheet1
Table S2 | Standards used to construct the standards library in PlantMetSuite.
Name	Formula	CAS	KEGG	Mass Weight	MS1	MS/MS	Retention time
Acetamide	C2H5NO	60-35-5	C06244	59.07	√	√	√
Urea	CH4N2O	57-13-6	C00086	60.06	√	√	√
Imidazole	C3H4N2	288-32-4	C01589	68.08	√	√	√
Glycine	C2H5NO2	56-40-6	C00037	75.07	√	√	√
Glycolic acid	C2H4O3	79-14-1	C00160	76.05	√	√	√
3-Methylpyrazole	C4H6N2	1453-58-3		82.1	√	√	√
Pyruvic acid	C3H4O3	127-17-3	C00022	88.06	√	√	√
D-Alanine	C3H7NO2	338-69-2	C00041	89.09	√	√	√
L-Alanine	C3H7NO2	56-41-7	C00041	89.09	√	√	√
β-Alanine	C3H7NO2	107-95-9	C00099	89.09	√	√	√
Sarcosine	C3H7NO2	107-97-1	C00213	89.09	√	√	√
Oxalic Acid	C2H2O4	144-62-7	C00209	90.03	√	√	√
L-Lactic acid	C3H6O3	79-33-4	C01432	90.08	√	√	√
Glycerol	C3H8O3	56-81-5	C00116	92.09	√	√	√
1-Aminocyclopropane-1-carboxylic acid	C4H7NO2	22059-21-8	C01234	101.1	√	√	√
Azetidine-2-carboxylic acid	C4H7NO2		C08267	101.1	√	√	√
2-Oxobutanoic acid	C4H6O3	600-18-0	C00109	102.09	√	√	√
L-Cycloserine	C3H6N2O2	339-72-0	C06682	102.09	√	√	√
D-Cycloserine	C3H6N2O2	68-41-7	C08057	102.09	√	√	√
3-Methylbutanoic acid	C5H10O2	503-74-2	C08262	102.13	√	√	√
γ-Aminobutyric acid	C4H9NO2		C00334	103.12	√	√	√
N-Methylsarcosine	C4H9NO2	1118-68-9	C01026	103.12	√	√	√
H-Abu-OH	C4H9NO2	1492-24-6	C02356	103.12	√	√	√
NSC 16590	C4H9NO2	62-57-7	C03665	103.12	√	√	√
3-Amino-2-methylpropanoic acid	C4H9NO2	144-90-1	C05145	103.12	√	√	√
3-Hydroxybutyric acid	C4H8O3	300-85-6	C01089	104.1	√	√	√
DL-Serine	C3H7NO3	302-84-1	C00716	105.09	√	√	√
L-Serine	C3H7NO3	56-45-1	C00716	105.09	√	√	√
Benzyl alcohol	C7H8O	100-51-6	C00556	108.14	√	√	√
Hypotaurine	C2H7NO2S	300-84-5	C00519	109.15	√	√	√
Resorcinol	C6H6O2	108-46-3	C01751	110.11	√	√	√
5-Methylfurfural	C6H6O2	620-02-0	C11115	110.11	√	√	√
Cytosine	C4H5N3O	71-30-7	C00380	111.1	√	√	√
Pyrrole-2-carboxylic acid	C5H5NO2	634-97-9	C05942	111.1	√	√	√
Isocytosine	C4H5N3O	108-53-2		111.1	√	√	√
Histamine	C5H9N3	51-45-6	C00388	111.15	√	√	√
2-Furoic acid	C5H4O3	88-14-2	C01546	112.08	√	√	√
3-Furanoic acid	C5H4O3	488-93-7		112.08	√	√	√
Uracil	C4H4N2O2	66-22-8	C00106	112.09	√	√	√
Sorbic acid	C6H8O2	110-44-1	D05892	112.13	√	√	√
Azomycin	C3H3N3O2	527-73-1	C14531	113.07	√	√	√
Creatinine	C4H7N3O	60-27-5	C00791	113.12	√	√	√
Nanofin	C7H15N	504-03-0		113.2	√	√	√
Cysteamine hydrochloride	C2H8ClNS	156-57-0	D03635	113.61	√	√	√
5,6-Dihydrouracil	C4H6N2O2	504-07-4	C00429	114.1	√	√	√
N-Methylhydantoin	C4H6N2O2	616-04-6	C02565	114.1	√	√	√
L-Proline	C5H9NO2	147-85-3	C00148	115.13	√	√	√
Maleic Acid	C4H4O4	110-16-7	C00122	116.07	√	√	√
Fumaric acid	C4H4O4	110-17-8	C00122	116.07	√	√	√
3-Methyl-2-oxobutanoic acid	C5H8O3	759-05-7	C00141	116.12	√	√	√
2-Oxovaleric acid	C5H8O3	1821-02-9	C06255	116.12	√	√	√
Levulinic acid	C5H8O3	123-76-2	C18380	116.12	√	√	√
N-Acetylglycine	C4H7NO3	543-24-8		117.1	√	√	√
L-Valine	C5H11NO2	72-18-4	C00183	117.15	√	√	√
5-Aminovaleric acid	C5H11NO2	660-88-8	C00431	117.15	√	√	√
DL-Norvaline	C5H11NO2	760-78-1	C01799	117.15	√	√	√
Succinic acid	C4H6O4	110-15-6	C00042	118.09	√	√	√
Methylmalonic acid	C4H6O4	516-05-2	C02170	118.09	√	√	√
2-Hydroxy-2-methylbutanoic acid	C5H10O3	3739-30-8		118.13	√	√	√
2-Hydroxy-3-methylbutanoic acid	C5H10O3	4026-18-0		118.13	√	√	√
L-DABA	C4H10N2O2	1758-80-1	C03283	118.13	√	√	√
3-Hydroxyisovaleric acid	C5H10O3	625-08-1	C20827	118.13	√	√	√
Aminomalonic acid	C3H5NO4	1068-84-4	C00872	119.08	√	√	√
L-Threonine	C4H9NO3	72-19-5	C00188	119.12	√	√	√
L-Homoserine	C4H9NO3	672-15-1	C00263	119.12	√	√	√
L-Cysteine	C3H7NO2S	52-90-4	C00097	121.16	√	√	√
Nicotinamide	C6H6N2O	98-92-0	C00153	122.12	√	√	√
Benzoic acid	C7H6O2	65-85-0	C00180	122.12	√	√	√
meso-Erythritol	C4H10O4	149-32-6	C00503	122.12	√	√	√
p-Hydroxybenzaldehyde	C7H6O2	123-08-0	C00633	122.12	√	√	√
Acetylpyrazine	C6H6N2O	22047-25-2		122.13	√	√	√
2-Phenylethanol	C8H10O		C05853	122.16	√	√	√
4-Ethylphenol	C8H10O	123-07-9	C13637	122.17	√	√	√
Niacin	C6H5NO2	59-67-6	C00253	123.11	√	√	√
PCL 016	C6H5NO2	98-98-6	C10164	123.11	√	√	√
Salicyl alcohol	C7H8O2		C02323	124.14	√	√	√
4-Methylcatechol	C7H8O2	452-86-8	C06730	124.14	√	√	√
Guaiacol	C7H8O2	1990-05-01	C15572	124.14	√	√	√
4-Hydroxybenzyl alcohol	C7H8O2	623-05-2	C17467	124.14	√	√	√
5-Methylcytosine	C5H7N3O	554-01-8	C02376	125.13	√	√	√
Taurine	C2H7NO3S	107-35-7	C00245	125.15	√	√	√
Thymine	C5H6N2O2	65-71-4	C00178	126.11	√	√	√
Pyrogallol	C6H6O3	87-66-1	C01108	126.11	√	√	√
5-Hydroxymethylfurfural	C6H6O3	67-47-0	C11101	126.11	√	√	√
Maltol	C6H6O3	118-71-8	C11918	126.11	√	√	√
Methyl 2-furoate	C6H6O3	611-13-2		126.11	√	√	√
5-Amino-3H-imidazole-4-Carboxamide	C4H6N4O	360-97-4	C04051	126.12	√	√	√
Dimethyl trisulfide	C2H6S3	3658-80-8	C08372	126.26	√	√	√
D-Pipecolinic acid	C6H11NO2	1723-00-8	C00526	129.16	√	√	√
Citraconic acid	C5H6O4	498-23-7	C02226	130.1	√	√	√
4-Methyl-2-oxopentanoic acid	C6H10O3	816-66-0	C00233	130.14	√	√	√
3-Methyl-2-oxovaleric acid	C6H10O3	1460-34-0	C03465	130.14	√	√	√
L-Hydroxyproline	C5H9NO3	51-35-4	C01157	131.13	√	√	√
Creatine	C4H9N3O2	57-00-1	C00300	131.14	√	√	√
L-Leucine	C6H13NO2	61-90-5	C00123	131.17	√	√	√
L-Isoleucine	C6H13NO2	73-32-5	C00407	131.17	√	√	√
L-Norleucine	C6H13NO2	327-57-1	C01933	131.17	√	√	√
6-Aminocaproic acid	C6H13NO2	60-32-2	C02378	131.17	√	√	√
Skatole	C9H9N	83-34-1	C08313	131.17	√	√	√
3-Amino-4-methylpentanoic acid	C6H13NO2	5699-54-7	C02486	131.18	√	√	√
L-Asparagine	C4H8N2O3	70-47-3	C00152	132.12	√	√	√
Glutaric acid	C5H8O4	110-94-1	C00489	132.12	√	√	√
2-Methylsuccinic acid	C5H8O4	498-21-5	C08645	132.12	√	√	√
L-Ornithine	C5H12N2O2	70-26-8	C00077	132.16	√	√	√
L-Aspartic acid	C4H7NO4	56-84-8	C00049	133.1	√	√	√
Oxindole	C8H7NO	59-48-3	C12312	133.15	√	√	√
Malic acid	C4H6O5	6915-15-7	C00711	134.09	√	√	√
2-Benzoxazolinone	C7H5NO2	59-49-4		135.12	√	√	√
Adenine	C5H5N5	73-24-5	C00147	135.13	√	√	√
S-Methyl-L-cysteine	C4H9NO2S	1187-84-4	C14472	135.18	√	√	√
DL-Homocysteine	C4H9NO2S	454-29-5	C05330	135.19	√	√	√
Hypoxanthine	C5H4N4O	68-94-0	C00262	136.11	√	√	√
2'-Hydroxyacetophenone	C8H8O2	118-93-4	C07189	136.15	√	√	√
4-Methoxybenzaldehyde	C8H8O2	123-11-5	C10761	136.15	√	√	√
Tetramethylpyrazine	C8H12N2	1124-11-4		136.19	√	√	√
Limonene	C10H16	138-86-3	C06078	136.23	√	√	√
4-Aminobenzoic acid	C7H7NO2	150-13-0	C00568	137.14	√	√	√
Methyl nicotinate	C7H7NO2	93-60-7	D04991	137.14	√	√	√
2-Amino-1-phenylethanol	C8H11NO	7568-93-6	C02735	137.18	√	√	√
Nicotinamide N-oxide	C6H6N2O2	1986-81-8		138.12	√	√	√
4-Hydroxybenzoic acid	C7H6O3	99-96-7	C00156	138.12	√	√	√
Urocanic acid	C6H6N2O2	104-98-3	C00785	138.12	√	√	√
Salicylic acid	C7H6O3	69-72-7	C00805	138.12	√	√	√
Sesamol	C7H6O3	533-31-3	C02323	138.12	√	√	√
Protocatechualdehyde	C7H6O3	139-85-5	C16700	138.12	√	√	√
Tyrosol	C8H10O2	501-94-0	C06044	138.16	√	√	√
3-Hydroxypicolinic acid	C6H5NO3	874-24-8	C18620	139.11	√	√	√
Choline	C5H14ClNO	67-48-1	C00114	139.62	√	√	√
trans-trans-Muconic acid	C6H6O4	3588-17-8	C02480	142.11	√	√	√
5-Hydroxymethyluracil	C5H6N2O3	4433-40-3	C03088	142.11	√	√	√
5-Hydroxymethyl-2-furancarboxylic acid	C6H6O4	6338-41-6	C20448	142.11	√	√	√
Stachydrine	C7H13NO2	471-87-4	C10172	143.18	√	√	√
Valpromide	C8H17NO	2430-27-5	D02766	143.23	√	√	√
2-Naphthol	C10H8O	135-19-3	C11713	144.17	√	√	√
1-Naphthol	C10H8O	90-15-3	C11714	144.17	√	√	√
Octanoic acid	C8H16O2	124-07-2	C06423	144.21	√	√	√
Valproic acid	C8H16O2	99-66-1	C07185	144.21	√	√	√
4-Guanidinobutanoic acid	C5H11N3O2	463-00-3	C01035	145.16	√	√	√
4-Acetamidobutanoic acid	C6H11NO3	3025-96-5	C02946	145.16	√	√	√
Indole-3-carboxaldehyde	C9H7NO	487-89-8	C08493	145.16	√	√	√
Spermidine	C7H19N3	124-20-9	C00315	145.25	√	√	√
L-Glutamine	C5H10N2O3	56-85-9	C00064	146.14	√	√	√
D-Glutamine	C5H10N2O3	5959-95-5	C00303	146.14	√	√	√
DL-Glutamine	C5H10N2O3		C00303	146.14	√	√	√
Coumarin	C9H6O2	91-64-5	C05851	146.14	√	√	√
Adipic acid	C6H10O4	124-04-9	C06104	146.14	√	√	√
2-Methylpentanedioic acid	C6H10O4	617-62-9		146.14	√	√	√
3-Methylglutaric acid	C6H10O4	626-51-7		146.14	√	√	√
L-Lysine	C6H14N2O2	56-87-1	C00047	146.19	√	√	√
Isatin	C8H5NO2	91-56-5	C11129	147.13	√	√	√
NMDA	C5H9NO4	6384-92-5	C12269	147.13	√	√	√
4-Hydroxyisoleucine	C6H13NO3	781658-23-9		147.17	√	√	√
Fagomine	C6H13NO3	53185-12-9	C10144	147.17	√	√	√
Indole-3-carbinol	C9H9NO	700-06-1		147.17	√	√	√
trans-Cinnamic acid	C9H8O2	140-10-3	C00423	148.16	√	√	√
Cinnamic acid	C9H8O2	621-82-9	C00423	148.16	√	√	√
Dihydrocoumarin	C9H8O2	119-84-6	C02274	148.16	√	√	√
Cuminaldehyde	C10H12O	122-03-2	C06577	148.2	√	√	√
Anethole	C10H12O	104-46-1	C10428	148.2	√	√	√
Trans-Anethole	C10H12O	4180-23-8	C10428	148.2	√	√	√
L-Methionine	C5H11NO2S	63-68-3	C01733	149.21	√	√	√
Benzyl isothiocyanate	C8H7NS	622-78-6	C03098	149.21	√	√	√
D-Ribose	C5H10O5	50-69-1	C00121	150.13	√	√	√
Xylose	C5H10O5	58-86-6	C00181	150.13	√	√	√
D-arabinose	C5H10O5	10323-20-3	C00216	150.13	√	√	√
DL-Xylose	C5H10O5	25990-60-7	C01394	150.13	√	√	√
L-	C5H10O5	5328-37-0	C11476	150.13	√	√	√
4-Allylcatechol	C9H10O2	1126-61-0		150.17	√	√	√
2'-Hydroxy-4'-methylacetophenone	C9H10O2	6921-64-8		150.17	√	√	√
Hydrocinnamic acid	C9H10O2	501-52-0	C05629	150.17	√	√	√
2-Phenylpropionic acid	C9H10O2	492-37-5		150.18	√	√	√
Carvacrol	C10H14O	499-75-2	C09840	150.22	√	√	√
Thymol	C10H14O	89-83-8	C09908	150.22	√	√	√
Xanthine	C5H4N4O2	69-89-6	C00385	152.11	√	√	√
8-Azaguanine	C4H4N6O	134-58-7		152.11	√	√	√
Ribitol	C5H12O5	488-81-3	C00379	152.15	√	√	√
Xylitol	C5H12O5	87-99-0	C00379	152.15	√	√	√
4-Hydroxyphenylacetic acid	C8H8O3	156-38-7	C00642	152.15	√	√	√
Vanillin	C8H8O3	121-33-5	C00755	152.15	√	√	√
D-Arabitol	C5H12O5	488-82-4	C01904	152.15	√	√	√
2',4'-Dihydroxyacetophenone	C8H8O3	89-84-9	C03663	152.15	√	√	√
1-Methyl-6-oxo-1,6-dihydropyridine-3-carboxamide	C7H8N2O2	701-44-0	C05842	152.15	√	√	√
2-Hydroxyphenylacetic acid	C8H8O3	614-75-5	C05852	152.15	√	√	√
Methyl Salicylate	C8H8O3	119-36-8	C12305	152.15	√	√	√
4-Hydroxy-3-methylbenzoic acid	C8H8O3	499-76-3	C14103	152.15	√	√	√
L-Arabinitol	C5H12O5	7643-75-6	D00061	152.15	√	√	√
Methyl Paraben	C8H8O3	99-76-3	D01400	152.15	√	√	√
2-Methoxybenzoic acid	C8H8O3	579-75-9		152.15	√	√	√
3-Methoxybenzoic acid	C8H8O3	586-38-9		152.15	√	√	√
Isovanillin	C8H8O3	621-59-0		152.15	√	√	√
Camphor	C10H16O	76-22-2	C00809	152.23	√	√	√
Perillyl alcohol	C10H16O	536-59-4	C02452	152.23	√	√	√
1-Methyl-6-oxo-1,6-dihydropyridine-3-carboxylic acid	C7H7NO3	3719-45-7		153.14	√		√
3-Hydroxyanthranilic acid	C7H7NO3	548-93-6	C00632	153.14	√	√	√
Betaine	C5H12ClNO2	590-46-5	C00719	153.61	√	√	√
3,5-Dihydroxybenzoic acid	C7H6O4		C00180	154.12	√	√	√
Pyrocatechuic acid	C7H6O4	303-38-8	C00196	154.12	√	√	√
2,4-Dihydroxybenzoic acid	C7H6O4	89-86-1	C00230	154.12	√	√	√
Protocatechuic acid	C7H6O4	99-50-3	C00230	154.12	√	√	√
2,5-Dihydroxybenzoic acid	C7H6O4	490-79-9	C00628	154.12	√	√	√
2,6-Dihydroxybenzoic acid	C7H6O4	303-07-1	C21298	154.12	√	√	√
Vanillyl alcohol	C8H10O3	498-00-0	C06317	154.16	√	√	√
DL-Borneol	C10H18O	507-70-0	C01411	154.25	√	√	√
Geraniol	C10H18O	106-24-1	C01500	154.25	√	√	√
Nerol	C10H18O	106-25-2	C01500	154.25	√	√	√
Linalool	C10H18O	78-70-6	C03985	154.25	√	√	√
Eucalyptol	C10H18O	470-82-6	C09844	154.25	√	√	√
α-Terpineol	C10H18O	98-55-5	C16772	154.25	√	√	√
1,4-Cineole	C10H18O	470-67-7	C16909	154.25	√	√	√
Terpinen-4-ol	C10H18O	562-74-3	C17073	154.25	√	√	√
Mevalonic acid	C6H12LiO4		C00418	155.1	√	√	√
L-Hisidine	C6H9N3O2	71-00-1	C00135	155.15	√	√	√
2,5-Furandicarboxylic acid	C6H4O5	3238-40-2	C20450	156.09	√	√	√
Orotic acid	C5H4N2O4	65-86-1	C00295	156.1	√	√	√
Citronellol	C10H20O	106-22-9	C11386	156.27	√	√	√
L-Dihydroorotic acid	C5H6N2O4	5988-19-2	C00337	158.11	√	√	√
Allantoin	C4H6N4O3	97-59-6	C01551	158.12	√	√	√
N-Isovaleroylglycine	C7H13NO3	16284-60-9		159.18	√	√	√
delta-Valerobetaine	C8H17NO2	6778-33-2		159.23	√	√	√
Pimelic acid	C7H12O4	111-16-0	C02656	160.17	√	√	√
Daminozide	C6H12N2O3	1596-84-5	C10996	160.17	√	√	√
6-Methylcoumarin	C10H8O2	92-48-8		160.17	√	√	√
3-Methyladipic acid	C7H12O4			160.17	√	√	√
Tryptamine	C10H12N2	61-54-1	C00398	160.22	√	√	√
Aminoadipic acid	C6H11NO4	542-32-5	C00956	161.16	√	√	√
Indole-3-carboxylic acid	C9H7NO2	771-50-6	C19837	161.16	√	√	√
S-Allyl-L-cysteine	C6H11NO2S	21593-77-1	C16759	161.22	√	√	√
Disodium succinate	C4H4Na2O4	150-90-3		162.05	√	√	√
7-Hydroxy-4H-chromen-4-one	C9H6O3	59887-89-7		162.14	√	√	√
Umbelliferone	C9H6O3	93-35-6	C09315	162.14	√	√	√
Methyl cinnamate	C10H10O2	103-26-4	C06358	162.19	√	√	√
Allicin	C6H10OS2	539-86-6	C07600	162.27	√	√	√
7-Hydroxy-3,4-dihydro-2	C9H9NO2	22246-18-0		163.17	√	√	√
1-Deoxynojirimycin	C6H13NO4	19130-96-2	C16843	163.17	√	√	√
Acetylcysteine	C5H9NO3S	616-91-1	C06809	163.19	√	√	√
Guvacine hydrochloride	C6H10ClNO2	6027-91-4		163.6	√	√	√
2-Oxo-3-phenylpropanoic acid	C9H8O3	156-06-9	C00166	164.16	√	√	√
p-Coumaric acid	C9H8O3	501-98-4	C00811	164.16	√	√	√
p-Hydroxycinnamic acid	C9H8O3	7400-08-0	C00811	164.16	√	√	√
Rhamnose	C6H12O5	3615-41-6	C02476	164.16	√	√	√
Raspberry ketone	C10H12O2	5471-51-2		164.2	√	√	√
Hinokitiol	C10H12O2	499-44-5	C09904	164.2	√	√	√
Eugenol	C10H12O2	97-53-0	C10453	164.2	√	√	√
Thymoquinone	C10H12O2	490-91-5		164.2	√	√	√
Coixol	C8H7NO3	532-91-2		165.15	√	√	√
L-Phenylalanine	C9H11NO2	63-91-2	C02057	165.19	√	√	√
L-Methionine sulfoxide	C5H11NO3S	3226-65-1	C02989	165.21	√	√	√
Perillartine	C10H15NO	30950-27-7		165.23	√	√	√
Phthalic acid	C8H6O4	88-99-3	C01606	166.13	√	√	√
Terephthalic acid	C8H6O4	100-21-0	C06337	166.13	√	√	√
3-Methylxanthine	C6H6N4O2	1076-22-8	C16357	166.14	√	√	√
Paeonol	C9H10O3	552-41-0	C10712	166.17	√	√	√
Apocynin	C9H10O3	498-02-2	C11380	166.17	√	√	√
2,3-Dimethoxybenzaldehyde	C9H10O3	86-51-1		166.17	√	√	√
Desaminotyrosine	C9H10O3	501-97-3	C01744	166.18	√	√	√
DL-3-Phenyllactic acid	C9H10O3	828-01-3	C05607	166.18	√	√	√
Valproic acid	C8H15NaO2	1069-66-5	C07185	166.19	√	√	√
4-Butylresorcinol	C10H14O2	18979-61-8	C18343	166.22	√	√	√
Ethionamide	C8H10N2S	536-33-4	C06244	166.24	√	√	√
Quinolinic acid	C7H5NO4	89-00-9	C03722	167.12	√	√	√
3-Hydroxymandelic Acid	C8H8O4	17119-15-2		168.15	√	√	√
Methyl 3,4-dihydroxybenzoate	C8H8O4	2150-43-8		168.15	√	√	√
2-Hydroxy-4-methoxybenzoic acid	C8H8O4	2237-36-7		168.15	√	√	√
3,4-Dihydroxybenzeneacetic acid	C8H8O4	102-32-9	C01161	168.15	√	√	√
Vanillic acid	C8H8O4	121-34-6	C06672	168.15	√	√	√
p-Hydroxymandelic acid	C8H8O4	1198-84-1	C11527	168.15	√	√	√
Phloracetophenone	C8H8O4	480-66-0		168.15	√	√	√
5-Methoxysalicylic acid	C8H8O4			168.15	√	√	√
Pyridoxylamine	C8H12N2O2	85-87-0	C00534	168.19	√	√	√
Veratryl alcohol	C9H12O3			168.19	√	√	√
L-Ornithine	C5H13ClN2O2	3184-13-2	C01602	168.62	√	√	√
L-Glutamic acid monosodium salt	C5H8NNaO4	142-47-2		169.11	√	√	√
Norepinephrine	C8H11NO3	51-41-2	C00547	169.18	√	√	√
1-Methyl-L-histidine	C7H11N3O2	332-80-9	C01152	169.18	√	√	√
Gallic acid	C7H6O5	149-91-7	C01424	170.12	√	√	√
2,3,4-Trihydroxybenzoic acid	C7H6O5	610-02-6		170.12	√	√	√
Aspartic acid	C4H5CaNO4	10389-09-0	C13058	171.16	√	√	√
Menadione	C11H8O2	58-27-5	C05377	172.18	√	√	√
2-Aminobenzenesulfonamide	C6H8N2O2S	3306-62-5		172.2	√	√	√
Decanoic acid	C10H20O2	334-48-5	C01571	172.27	√	√	√
Cyclen	C8H20N4	294-90-6		172.27	√	√	√
4-Chlorosalicylic acid	C7H5ClO3	5106-98-9		172.56	√	√	√
6-Acetamidohexanoic acid	C8H15NO3		D07074	173.21	√	√	√
Trigonelline chloride	C7H8ClNO2	6138-41-6	C01004	173.6	√	√	√
trans-Aconitic acid	C6H6O6	4023-65-8	C02341	174.11	√	√	√
Shikimic acid	C7H10O5	138-59-0	C00493	174.15	√	√	√
DL-Arginine	C6H14N4O2	7200-25-1	C00062	174.2	√	√	√
L-Arginine	C6H14N4O2	74-79-3	C00062	174.2	√	√	√
N-Acetylornithine	C7H14N2O3		C00437	174.2	√	√	√
L-Theanine	C7H14N2O3	3081-61-6	C01047	174.2	√	√	√
Octanedioic acid	C8H14O4	505-48-6	C08278	174.2	√	√	√
Gramine	C11H14N2	87-52-5	C08304	174.24	√	√	√
N-Acetyl-L-aspartic acid	C6H9NO5	997-55-7	C01042	175.14	√	√	√
3-Indoleacetic acid	C10H9NO2	87-51-4	C00954	175.18	√	√	√
L-Citrulline	C6H13N3O3	372-75-8	C00327	175.19	√	√	√
L-Ascorbic acid	C6H8O6	50-81-7	C00072	176.12	√	√	√
6-Hydroxy-4-methylcoumarin	C10H8O3	2373-31-1		176.17	√	√	√
4-Methylumbelliferone	C10H8O3	90-33-5	C03081	176.17	√	√	√
Herniarin	C10H8O3	531-59-9	C09268	176.17	√	√	√
5-Hydroxytryptophol	C10H11NO2	154-02-9		177.2	√	√	√
Sulforaphane	C6H11NOS2	4478-93-7		177.29	√	√	√
L-Gulono-1,4-lactone	C6H10O6	1128-23-0	C01040	178.14	√	√	√
Daphnetin	C9H6O4	486-35-1	C03093	178.14	√	√	√
Esculetin	C9H6O4	305-01-1	C09263	178.14	√	√	√
Coniferaldehyde	C10H10O3	458-36-6	C02666	178.18	√	√	√
4-Methoxycinnamic acid	C10H10O3	830-09-1		178.18	√	√	√
Methyl Eugenol	C11H14O2	93-15-2	C10454	178.23	√	√	√
Hippuric acid	C9H9NO3	495-69-2	C01586	179.17	√	√	√
Glucosamine	C6H13NO5	3416-24-8	C08349	179.17	√	√	√
Stachydrine hydrochloride	C7H14ClNO2	4136-37-2		179.64	√	√	√
i-Inositol	C6H12O6	87-89-8	C00137	180.16	√	√	√
D-Mannose	C6H12O6	3458-28-4	C00159	180.16	√	√	√
Dextrose	C6H12O6	50-99-7	C00221	180.16	√	√	√
Caffeic acid	C9H8O4	331-39-5	C01197	180.16	√	√	√
D-Galactose	C6H12O6	59-23-4	C01582	180.16	√	√	√
Fructose	C6H12O6	7660-25-5	C02336	180.16	√	√	√
Nicotinuric acid	C8H8N2O3	583-08-4	C05380	180.16	√	√	√
Theophylline	C7H8N4O2	58-55-9	C07130	180.16	√	√	√
Theobromine	C7H8N4O2	83-67-0	C07480	180.16	√	√	√
Coniferyl alcohol	C10H12O3	458-35-5	C00590	180.2	√	√	√
Propylparaben	C10H12O3	94-13-3	D01422	180.2	√	√	√
Olivetol	C11H16O2	500-66-3		180.24	√	√	√
Acetylcholine	C7H16ClNO2	60-31-1	C08201	181.66	√	√	√
Methyl vanillate	C9H10O4	3943-74-6		182.17	√	√	√
α-L-Rhamnose monohydrate	C6H14O6	6155-35-7		182.17	√	√	√
D-Mannitol	C6H14O6	69-65-8	C00392	182.17	√	√	√
Rhamnose	C6H14O6	10030-85-0	C00507	182.17	√	√	√
D-Sorbitol	C6H14O6	50-70-4	C00794	182.17	√	√	√
Dulcite	C6H14O6	608-66-2	C01697	182.17	√	√	√
Homovanillic acid	C9H10O4	306-08-1	C05582	182.17	√	√	√
Syringaldehyde	C9H10O4	134-96-3		182.17	√	√	√
Veratric acid	C9H10O4			182.17	√	√	√
Atractylodin	C13H10O	55290-63-6	C16918	182.22	√	√	√
L-Lysine hydrochloride	C6H15ClN2O2	657-27-2	C00739	182.65	√	√	√
Chelidamic acid	C7H5NO5	138-60-3		183.12	√	√	√
Chelidonic acid	C7H4O6	99-32-1	C08476	184.1	√	√	√
Methyl gallate	C8H8O5	99-24-1		184.15	√	√	√
10-Undecenoic acid	C11H20O2	112-38-9	C13910	184.28	√	√	√
O-Phospho-L-serine	C3H8NO6P	407-41-0	C01005	185.07	√	√	√
Angelicin	C11H6O3	523-50-2	C09060	186.16	√	√	√
Psoralen	C11H6O3	66-97-7	C09305	186.16	√	√	√
Royal Jelly acid	C10H18O3	14113-05-4		186.25	√	√	√
Undecanoic acid	C11H22O2	112-37-8	C17715	186.29	√	√	√
Nithiamide	C5H5N3O3S	140-40-9	D05176	187.18	√	√	√
Plumbagin	C11H8O3	481-42-5	C10387	188.18	√	√	√
Aceglutamide	C7H12N2O4	2490-97-3	D07063	188.18	√	√	√
Nepsilon-Acetyl-L-lysine	C8H16N2O3	692-04-6	C02727	188.22	√	√	√
Azelaic acid	C9H16O4	123-99-9	C08261	188.22	√	√	√
3-Butylidenephthalide	C12H12O2	551-08-6	C16924	188.22	√	√	√
H-HoArg-OH	C7H16N4O2	156-86-5	C01924	188.23	√	√	√
10-Hydroxydecanoic acid	C10H20O3	1679-53-4	C02774	188.26	√	√	√
Castanospermine	C8H15NO4	79831-76-8	C02256	189.21	√	√	√
L-Homocitrulline	C7H15N3O3	1190-49-4	C02427	189.21	√	√	√
3-Indolepropionic acid	C11H11NO2	830-96-6		189.21	√	√	√
Octopamine	C8H12ClNO2	770-05-8	D00178	189.64	√	√	√
Coumarin-3-carboxylic Acid	C10H6O4	531-81-7		190.15	√	√	√
4-Methylherniarin	C11H10O3	2555-28-4		190.2	√	√	√
Cytisinicline	C11H14N2O	485-35-8	C10763	190.24	√	√	√
Butylphthalide	C12H14O2	6066-49-5	C17854	190.24	√	√	√
5-Hydroxyindole-3-acetic acid	C10H9NO3	54-16-0	C05635	191.18	√	√	√
N-Acetyl-L-methionine	C7H13NO3S	65-82-7	C02712	191.25	√	√	√
Citric acid	C6H8O7	77-92-9	C00158	192.12	√	√	√
5,7-Dihydroxy-4-methylcoumarin	C10H8O4	2107-76-8		192.17	√		√
Scopoletin	C10H8O4	92-61-5	C01752	192.17	√	√	√
Noreugenin	C10H8O4	1013-69-0	C20462	192.17	√	√	√
4-Methylesculetin	C10H8O4	529-84-0		192.17	√	√	√
Betamipron	C10H11NO3	3440-28-6	D01331	193.2	√	√	√
D-Glucuronic acid	C6H10O7		C00191	194.14	√	√	√
Ferulic acid	C10H10O4	1135-24-6	C01494	194.18	√	√	√
Isoferulic acid	C10H10O4	537-73-5	C01494	194.18	√	√	√
Dimethyl phthalate	C10H10O4	131-11-3	C11233	194.18	√	√	√
4-Aminohippuric acid	C9H10N2O3	61-78-9	D06890	194.19	√	√	√
Vanillin acetate	C10H10O4	881-68-5		194.19	√	√	√
Deoxyarbutin	C11H14O3	53936-56-4		194.23	√	√	√
Zingerone	C11H14O3	122-48-5	C17497	194.23	√	√	√
9-Aminoacridine	C13H10N2	90-45-9		194.23	√	√	√
3-Hydroxyhippuric acid	C9H9NO4	1637-75-8		195.17	√	√	√
Selenomethionine	C5H11NO2Se	1464-42-2	C05335	196.11	√	√	√
L-SelenoMethionine	C5H11NO2Se	3211-76-5	C05335	196.11	√	√	√
1,3-Dimethyluric acid	C7H8N4O3	944-73-0		196.16	√	√	√
Dihydroferulic acid	C10H12O4	1135-23-5		196.2	√	√	√
Acetosyringone	C10H12O4	2478-38-8	C10664	196.2	√	√	√
3,4-Dimethoxyphenylacetic acid	C10H12O4	93-40-3		196.2	√	√	√
Bornyl acetate	C12H20O2	76-49-3	C09837	196.29	√	√	√
Xanthopterin	C6H7N5O3			197.15	√	√	√
L-Ascorbic acid sodium salt	C6H7NaO6	134-03-2	D05853	198.11	√	√	√
Danshensu	C9H10O5	76822-21-4	C01207	198.17	√	√	√
Syringic acid	C9H10O5	530-57-4	C10833	198.17	√	√	√
Ethyl gallate	C9H10O5	831-61-8		198.17	√	√	√
Sodium erythorbate	C6H8NaO6+	6381-77-7		199.11	√	√	√
Dictamine	C12H9NO2	484-29-7	C10660	199.21	√	√	√
Lauric acid	C12H24O2	143-07-7	C02679	200.32	√	√	√
Bergaptol	C11H6O4	486-60-2	C00758	202.16	√	√	√
Xanthotoxol	C11H6O4	2009-24-7	C00841	202.16	√	√	√
Diethyl oxalpropionate	C9H14O5	759-65-9	C04067	202.2	√	√	√
6-Methoxy-2-naphthoic acid	C12H10O3	2471-70-7		202.21	√	√	√
SDMA	C8H18N4O2	30344-00-4		202.25	√	√	√
L-Praziquanamine	C12H14N2O	99746-73-3		202.25	√	√	√
Asymmetric dimethylarginine	C8H18N4O2	30315-93-6	C03626	202.25	√	√	√
Decanedioic acid	C10H18O4	111-20-6	C08277	202.25	√	√	√
Spermine	C10H26N4	71-44-3	C00750	202.34	√	√	√
Indole-3-butyric acid	C12H13NO2	133-32-4	C11284	203.24	√	√	√
Synephrine	C9H14ClNO2	5985-28-4	C04548	203.67	√	√	√
3-Methoxytyramine	C9H14ClNO2	1477-68-5	C05587	203.67	√	√	√
H-D-Trp-OH	C11H12N2O2	153-94-6	C00806	204.23	√	√	√
L-Tryptophan	C11H12N2O2	73-22-3	C00806	204.23	√	√	√
Xanthurenic acid	C10H7NO4	59-00-7	C02470	205.17	√	√	√
DL-Panthenol	C9H19NO4	16485-10-2	D03726	205.25	√	√	√
D-Panthenol	C9H19NO4	81-13-0	D03726	205.25	√	√	√
Pyridoxine	C8H12ClNO3	58-56-0	C00314	205.64	√	√	√
Scoparone	C11H10O4	120-08-1	C09311	206.19	√	√	√
Afalanine	C11H13NO3	2901-75-9	C03519	207.23	√	√	√
Salsolidine	C12H17NO2	5784-74-7		207.27	√	√	√
3,4-Dimethoxycinnamic acid	C11H12O4	2316-26-9		208.21	√	√	√
L-Kynurenine	C10H12N2O3	2922-83-0	C01718	208.21	√	√	√
Ethyl Caffeate	C11H12O4	102-37-4		208.21	√	√	√
Ferulic acid methyl ester	C11H12O4			208.21	√	√	√
alpha-Asarone	C12H16O3	2883-98-9	C17846	208.25	√	√	√
L-Arginine	C6H15ClN4O2	1119-34-2	C00062	210.66	√	√	√
3,4,5-Trimethoxybenzoic acid	C10H12O5	118-41-2		212.2	√	√	√
Methyl syringate	C10H12O5	884-35-5		212.2	√	√	√
Harmine	C13H12N2O	442-51-3	C06538	212.25	√	√	√
Serotonin hydrochloride	C10H13ClN2O	153-98-0		212.68	√	√	√
Kainic acid	C10H15NO4	487-79-6	C12819	213.23	√	√	√
Kinetin	C10H9N5O	525-79-1	C08272	215.21	√	√	√
3-Chloro-L-tyrosine	C9H10ClNO3	7423-93-0		215.63	√	√	√
Glucosamine	C6H14ClNO5	66-84-2	D08022	215.63	√	√	√
Ferulic acid	C10H9NaO4	24276-84-4	C01494	216.17	√	√	√
Bergapten	C12H8O4	484-20-8	C01557	216.19	√	√	√
Methoxsalen	C12H8O4	298-81-7	C01864	216.19	√	√	√
Ac-Arg-OH	C8H16N4O3	155-84-0		216.24	√	√	√
Undecanedioic acid	C11H20O4	1852-04-6		216.28	√	√	√
Gluconate	C6H11NaO7	527-07-1	D05862	218.14	√	√	√
N-Acetyl-5-hydroxytryptamine	C12H14N2O2	1210-83-9	C00978	218.25	√	√	√
Nootkatone	C15H22O	4674-50-4	C17914	218.33	√	√	√
trans-Zeatin	C10H13N5O	1637-39-4	C00371	219.24	√	√	√
Danshensu	C9H9NaO5	67920-52-9		220.15	√	√	√
5-Hydroxytryptophan	C11H12N2O3	56-69-9	C00643	220.22	√	√	√
L-5-Hydroxytryptophan	C11H12N2O3		C00643	220.22	√	√	√
Caryophyllene oxide	C15H24O	1139-30-6	C16908	220.35	√	√	√
N-Acetyl-D-glucosamine	C8H15NO6	7512-17-6	C20328	221.21	√	√	√
Ethyl ferulate	C12H14O4	4046-02-0		222.24	√	√	√
Cedrol	C15H26O	77-53-2	C09631	222.37	√	√	√
Nerolidol	C15H26O	7212-44-4	C09704	222.37	√	√	√
N-Acetyl-L-tyrosine	C11H13NO4	537-55-3	C01657	223.23	√	√	√
Sinapinic acid	C11H12O5	530-59-6	C00482	224.21	√	√	√
Flavanone	C15H12O2	487-26-3	C00766	224.25	√	√	√
4-Hydroxychalcone	C15H12O2	20426-12-4	C14231	224.25	√	√	√
4'-Hydroxychalcone	C15H12O2	2657-25-2	C14232	224.25	√	√	√
2,2'-Anhydrouridine	C9H10N2O5	3736-77-4		226.19	√	√	√
L-Carnosine	C9H14N4O3	305-84-0	C00386	226.23	√	√	√
Dithranol	C14H10O3	1143-38-0	C06831	226.23	√	√	√
Genipin	C11H14O5	6902-77-8	C09780	226.23	√	√	√
2'-Deoxycytidine	C9H13N3O4	951-77-9	C00881	227.22	√	√	√
Urolithin A	C13H8O4	1143-70-0		228.2	√	√	√
2'-Deoxyuridine	C9H12N2O5	951-78-0	C00526	228.2	√	√	√
Resveratrol	C14H12O3	501-36-0	C03582	228.24	√	√	√
Myristic acid	C14H28O2	544-63-8	C06424	228.37	√	√	√
Ergothioneine	C9H15N3O2S	497-30-3	C05570	229.3	√	√	√
Demethylsuberosin	C14H14O3	21422-04-8	C18083	230.26	√	√	√
Dodecanedioic acid	C12H22O4	693-23-2	C02678	230.3	√	√	√
Dehydrocostus Lactone	C15H18O2	477-43-0	C09387	230.3	√	√	√
Atractylenolide I	C15H18O2	73069-13-3	C17885	230.3	√	√	√
Nalidixic acid	C12H12N2O3	389-08-2	C05079	232.24	√	√	√
Fraxinellone	C14H16O3	28808-62-0		232.28	√	√	√
Melatonin	C13H16N2O2	73-31-4	C01598	232.28	√	√	√
Alantolactone	C15H20O2	546-43-0	C09289	232.32	√	√	√
Costunolide	C15H20O2	553-21-9	C09382	232.32	√	√	√
Isoalantolactone	C15H20O2	470-17-7	C09484	232.32	√	√	√
Atractylenolide II	C15H20O2	73069-14-4	C17886	232.32	√	√	√
Aloperine	C15H24N2	56293-29-9	C10748	232.36	√	√	√
Mecarbinate	C13H15NO3	15574-49-9		233.26	√	√	√
Artemisic acid	C15H22O2	80286-58-4	C20309	234.33	√	√	√
Carboxin	C12H13NO2S	5234-68-4	C11255	235.3	√	√	√
Arecoline	C8H14BrNO2	300-08-3	C10129	236.11	√	√	√
6-Methylflavone	C16H12O2	29976-75-8		236.27	√	√	√
Curcumol	C15H24O2	4871-97-0		236.35	√	√	√
Curdione	C15H24O2	13657-68-6	C17493	236.35	√	√	√
6-Biopterin	C9H11N5O3	22150-76-1	C06313	237.22	√	√	√
Rufinamide	C10H8F2N4O	106308-44-5	D05775	238.19	√	√	√
6-Hydroxyflavone	C15H10O3	6665-83-4	C14137	238.24	√	√	√
3,4,5-Trimethoxycinnamic acid	C12H14O5	90-50-6		238.24	√	√	√
D-Pantothenic acid	C9H16NO5 . 1/2 Ca	137-08-6	C12276	238.27	√	√	√
7,8-Dihydro-L-biopterin	C9H13N5O3	6779-87-9	C02953	239.23	√	√	√
Alizarin	C14H8O4	72-48-0	C01474	240.21	√	√	√
Danthron	C14H8O4	117-10-2	C10312	240.21	√	√	√
L-Cystine	C6H12N2O4S2	56-89-3	C01420	240.3	√	√	√
5-Methyl-2'-deoxycytidine	C10H15N3O4	838-07-3	C03592	241.24	√	√	√
Tetrahydrobiopterin	C9H15N5O3	17528-72-2	C00272	241.25	√	√	√
Thymidine	C10H14N2O5	50-89-5	C00214	242.23	√	√	√
β-Lapachone	C15H14O3	4707-32-8	C10367	242.27	√	√	√
Pentadecanoic acid	C15H30O2	1002-84-2	C16537	242.4	√	√	√
1-Hexadecanol	C16H34O	36653-82-4	C00823	242.44	√	√	√
Cytidine	C9H13N3O5	65-46-3	C00475	243.22	√	√	√
Cytarabine	C9H13N3O5	147-94-4	C02961	243.22	√	√	√
Uridin	C9H12N2O6	58-96-8	C00299	244.2	√	√	√
Piceatannol	C14H12O4	10083-24-6	C05901	244.24	√	√	√
Oxyresveratrol	C14H12O4	29700-22-9	C10273	244.24	√	√	√
Osthole	C15H16O3	484-12-8	C09280	244.29	√	√	√
Biotin	C10H16N2O3S	58-85-5	C00120	244.31	√	√	√
Santonin	C15H18O3	481-06-1	C02206	246.3	√	√	√
3,3'-Diindolylmethane	C17H14N2			246.31	√	√	√
Sophocarpine	C15H22N2O	6483-15-4		246.35	√	√	√
Pyridoxal phosphate	C8H10NO6P	54-47-7	C00018	247.14	√	√	√
Isoprenaline	C11H18ClNO3	51-30-9	D01390	247.72	√	√	√
Tryptanthrin	C15H8N2O2	13220-57-0	C10742	248.24	√	√	√
Dapsone	C12H12N2O2S	80-08-0	C07666	248.3	√	√	√
Parthenolide	C15H20O3	20554-84-1	C07609	248.32	√	√	√
Sophoridine	C15H24N2O	6882-68-4		248.36	√	√	√
Matrine	C15H24N2O	519-02-8	C10774	248.36	√	√	√
2,2':5',2''-Terthiophene	C12H8S3	1081-34-1	C08460	248.39	√	√	√
Sclareolide	C16H26O2	564-20-5		250.38	√	√	√
2'-Deoxyadenosine	C10H13N5O3	958-09-8	C00559	251.24	√	√	√
5'-Deoxyadenosine	C10H13N5O3	4754-39-6	C05198	251.24	√	√	√
Cordycepin	C10H13N5O3	73-03-0	C08431	251.24	√	√	√
2'-Deoxyinosine	C10H12N4O4	890-38-0	C05512	252.23	√	√	√
5-Methoxyflavone	C16H12O3	42079-78-7		252.26	√	√	√
7-Methoxyisoflavone	C16H12O3	1621-56-3	C15616	252.26	√	√	√
3,4'-Dihydroxyflavone	C15H10O4	14919-49-4		254.24	√	√	√
7,8-Dihydroxyflavone	C15H10O4	38183-03-8		254.24	√	√	√
4',5-Dihydroxyflavone	C15H10O4	6665-67-4		254.24	√	√	√
6,2'-Dihydroxyflavone	C15H10O4	92439-20-8		254.24	√	√	√
Chrysin	C15H10O4	480-40-0	C10028	254.24	√	√	√
Daidzein	C15H10O4	486-66-8	C10208	254.24	√	√	√
Phosphocreatine	C4H8N3Na2O5P	922-32-7	C02305	255.08	√	√	√
Isoliquiritigenin	C15H12O4	961-29-5	C08650	256.25	√	√	√
Liquiritigenin	C15H12O4	578-86-9	C09762	256.25	√	√	√
3-Aminopropionitrile fumarate	C4H4O4.2C3H6N2	2079-89-2		256.26	√	√	√
Pterostilbene	C16H16O3	537-42-8	C10287	256.3	√	√	√
Bakuchiol	C18H24O	10309-37-2		256.38	√	√	√
Palmitic acid	C16H32O2		C00249	256.42	√	√	√
sn-Glycero-3-phosphocholine	C8H20NO6P	28319-77-9	C18532	257.22	√	√	√
5-Methylcytidine	C10H15N3O5	2140-61-6		257.24	√	√	√
5-Methyluridine	C10H14N2O6	1463-10-1		258.23	√	√	√
3-Methyluridine	C10H14N2O6	2140-69-4		258.23	√	√	√
Vitamin K4	C15H14O4	573-20-6	D01676	258.27	√	√	√
Indirubin	C16H10N2O2	479-41-4		262.26	√	√	√
Indigo	C16H10N2O2	482-89-3		262.26	√	√	√
Phenylacetylglutamine	C13H16N2O4	28047-15-6	C04148	264.28	√	√	√
Oxymatrine	C15H24N2O2	16837-52-8	C10749	264.36	√	√	√
Cedryl acetate	C17H28O2	77-54-3		264.4	√	√	√
Anisomycin	C14H19NO4	22862-76-6	C11281	265.31	√	√	√
Honokiol	C18H18O2	35354-74-6	C10630	266.33	√	√	√
Magnolol	C18H18O2	528-43-8	C10651	266.33	√	√	√
Vidarabine	C10H13N5O4	5536-17-4	C00212	267.24	√	√	√
Adenosine	C10H13N5O4	58-61-7	C00212	267.24	√	√	√
2'-Deoxyguanosine	C10H13N5O4	961-07-9	C00330	267.24	√	√	√
Voglibose	C10H21NO7	83480-29-9	D01665	267.28	√	√	√
Inosine	C10H12N4O5	58-63-9	C00294	268.23	√	√	√
3'-Methoxyflavonol	C16H12O4	76666-32-5		268.26	√	√	√
Formononetin	C16H12O4	485-72-3	C00858	268.26	√	√	√
L-Homocystine	C8H16N2O4S2	626-72-2	C01817	268.35	√	√	√
2'-Deoxyadenosine monohydrate	C10H15N5O4	16373-93-6	C00559	269.26	√	√	√
Apigenin	C15H10O5	520-36-5	C01477	270.24	√	√	√
Genistein	C15H10O5	446-72-0	C06563	270.24	√	√	√
Baicalein	C15H10O5	491-67-8	C10023	270.24	√	√	√
Emodin	C15H10O5	518-82-1	C10343	270.24	√	√	√
Lucidin	C15H10O5	478-08-0	C10369	270.24	√	√	√
Cardamonin	C16H14O4	18956-16-6		270.28	√	√	√
Echinatin	C16H14O4	34221-41-5		270.28	√	√	√
Alpinetin	C16H14O4	36052-37-6		270.28	√	√	√
Imperatorin	C16H14O4	482-44-0	C09269	270.28	√	√	√
Isoimperatorin	C16H14O4	482-45-1	C16976	270.28	√	√	√
Dimethyl biphenyl-4,4'-dicarboxylate	C16H14O4	792-74-5		270.28	√	√	√
trans-Trimethoxyresveratrol	C17H18O3	22255-22-7		270.32	√	√	√
Estrone	C18H22O2	53-16-7	C00468	270.37	√	√	√
Naringenin	C15H12O5	480-41-1	C00509	272.25	√	√	√
Arbutin	C12H16O7	497-76-7	C06186	272.25	√	√	√
Butein	C15H12O5	487-52-5	C08578	272.25	√	√	√
α-Arbutin	C12H16O7	84380-01-8	C10128	272.25	√	√	√
3'-Hydroxypterostilbene	C16H16O4	475231-21-1		272.3	√	√	√
Estradiol	C18H24O2	50-28-2	C00951	272.38	√	√	√
Alpha-Estradiol	C18H24O2	57-91-0	C02537	272.38	√	√	√
Phloretin	C15H14O5	60-82-2	C00774	274.27	√	√	√
Gigantol	C16H18O4	67884-30-4		274.31	√	√	√
Meisoindigo	C17H12N2O2	97207-47-1		276.29	√	√	√
Sulfabenzamide	C13H12N2O3S	127-71-9		276.31	√	√	√
Shogaol	C17H24O3	555-66-8	C10494	276.37	√	√	√
Dihydroisotanshinone I	C18H14O3	20958-18-3		278.3	√	√	√
Dihydrotanshinone I	C18H14O3	87205-99-0		278.3	√	√	√
Dibutyl phthalate	C16H22O4	84-74-2	C14214	278.34	√	√	√
Leucyl-phenylalanine	C15H22N2O3		C11221	278.35	√	√	√
Ipriflavone	C18H16O3	35212-22-7	D01338	280.32	√	√	√
Linoleic acid	C18H32O2	60-33-3	C01595	280.45	√	√	√
N6-Methyladenosine	C11H15N5O4	1867-73-8		281.27	√	√	√
1-Methyladenosine	C11H15N5O4	15763-06-1	C02494	281.27	√	√	√
1-Methylinosine	C11H14N4O5	2140-73-0		282.25	√	√	√
Octyl gallate	C15H22O5	1034-01-1		282.33	√	√	√
Artemisinin	C15H22O5	63968-64-9	C09538	282.33	√	√	√
Oleic acid	C18H34O2	112-80-1	C00712	282.46	√	√	√
Elaidic acid	C18H34O2	112-79-8	C01712	282.46	√	√	√
Ellipticine	C17H15ClN2	5081-48-1	C09154	282.77	√	√	√
Mepivacaine	C15H23ClN2O	1722-62-9	D00738	282.81	√	√	√
8-Hydroxy-2'-deoxyguanosine	C10H13N5O5	88847-89-6		283.24	√	√	√
Guanosine	C10H13N5O5	118-00-3	C00387	283.24	√	√	√
Rhein	C15H8O6	478-43-3	C10401	284.22	√	√	√
Xanthosine	C10H12N4O6	146-80-5	C01762	284.23	√	√	√
Helicid	C13H16O7	80154-34-3		284.26	√	√	√
Biochanin A	C16H12O5	491-80-5	C00814	284.26	√	√	√
Acacetin	C16H12O5	480-44-4	C01470	284.26	√	√	√
Calycosin	C16H12O5	20575-57-9	C01562	284.26	√	√	√
Genkwanin	C16H12O5	437-64-9	C10046	284.26	√	√	√
Wogonin	C16H12O5	632-85-9	C10197	284.26	√	√	√
Glycitein	C16H12O5	40957-83-3	C14536	284.26	√	√	√
Physcion	C16H12O5	521-61-9	C17045	284.26	√	√	√
Oroxylin A	C16H12O5	480-11-5		284.26	√	√	√
Caffeic acid phenethyl ester	C17H16O4	104594-70-9	C10484	284.31	√	√	√
Dihydroartemisinin	C15H24O5	71939-50-9	D07362	284.35	√	√	√
Stearic acid	C18H36O2		C01530	284.48	√	√	√
N-Benzoyl-	C16H15NO4	132201-33-3		285.29	√	√	√
Piperine	C17H19NO3	94-62-2	C03882	285.34	√	√	√
Luteolin	C15H10O6	491-70-3	C01514	286.24	√	√	√
Kaempferol	C15H10O6	520-18-3	C05903	286.24	√	√	√
Fisetin	C15H10O6	528-48-3	C10041	286.24	√	√	√
Scutellarein	C15H10O6	529-53-3	C10184	286.24	√	√	√
Salicin	C13H18O7	138-52-3	C01451	286.28	√	√	√
Gastrodin	C13H18O7	62499-27-8	C16964	286.28	√	√	√
Hexadecanedioic acid	C16H30O4	505-54-4	C19615	286.41	√	√	√
Lycorine	C16H17NO4	476-28-8	C08532	287.31	√	√	√
Rutaecarpine	C18H13N3O	84-26-4	C09238	287.32	√	√	√
Eriodictyol	C15H12O6	552-58-9	C05631	288.25	√	√	√
Shikonin	C16H16O5	517-89-5	C17412	288.3	√	√	√
Estriol	C18H24O3	50-27-1	C05141	288.38	√	√	√
DHEA	C19H28O2	53-43-0	C01227	288.42	√	√	√
L-Hyoscyamine	C17H23NO3	101-31-5	C01479	289.37	√	√	√
Catechin	C15H14O6	154-23-4	C06562	290.27	√	√	√
Methyl linolenate	C19H32O2	301-00-8		292.46	√	√	√
Nonivamide	C17H27NO3	2444-46-4	D08282	293.4	√	√	√
Gingerol	C17H26O4	23513-14-6	C10462	294.39	√	√	√
Nuciferine	C19H21NO2	475-83-2		295.38	√	√	√
Cryptotanshinone	C19H20O3	35825-57-1		296.36	√	√	√
Ethynyl Estradiol	C20H24O2	57-63-6	C07534	296.4	√	√	√
5'-Methylthioadenosine	C11H15N5O3S	2457-80-9	C00170	297.33	√	√	√
7,4'-Di-O-methylapigenin	C17H14O5	5128-44-9	C10019	298.29	√	√	√
Artemether	C16H26O5	71963-77-4	D02483	298.37	√	√	√
1-O-beta-D-Glucopyranosyl sinapate	C17H22O10			386.12	√	√	√
D-erythro-Sphingosine	C18H37NO2	123-78-4	C00319	299.49	√	√	√
Diosmetin	C16H12O6	520-34-3	C10038	300.26	√	√	√
Hispidulin	C16H12O6	1447-88-7	C10058	300.26	√	√	√
Kaempferide	C16H12O6	491-54-3	C10098	300.26	√	√	√
Tectorigenin	C16H12O6	548-77-6	C10534	300.26	√	√	√
Salidroside	C14H20O7	10338-51-9	C00146	300.3	√	√	√
Retinoic acid	C20H28O2	302-79-4	C00777	300.44	√	√	√
Thiamine monochloride	C12H17ClN4OS	59-43-8	D08580	300.81	√	√	√
Quercetin	C15H10O7	117-39-5	C00389	302.24	√	√	√
Hematoxylin	C16H14O6	517-28-2	C09931	302.28	√	√	√
Hesperetin	C16H14O6	520-33-2	C10038	302.28	√	√	√
Nordihydroguaiaretic acid	C18H22O4	500-38-9	C10719	302.36	√	√	√
2-Methoxyestradiol	C19H26O3	362-07-2	C05302	302.41	√	√	√
Abietic acid	C20H30O2	514-10-3	C06087	302.45	√	√	√
Eicosapentaenoic Acid	C20H30O2	10417-94-4	C06428	302.45	√	√	√
Evodiamine	C19H17N3O	518-17-2	C09187	303.36	√	√	√
Taxifolin	C15H12O7	480-18-2	C01617	304.25	√	√	√
Arachidonic acid	C20H32O2	506-32-1	C00219	304.47	√	√	√
Racanisodamine	C17H23NO4	17659-49-3		305.37	√	√	√
Capsaicin	C18H27NO3	404-86-4	C06866	305.41	√	√	√
Cimifugin	C16H18O6	37921-38-3	C09000	306.31	√	√	√
H-Tyr	C9H10INO3	70-78-0	C02515	307.09	√	√	√
Histamine	C5H15N3O8P2	51-74-1	C00388	307.14	√	√	√
Higenamine	C16H18ClNO3	11041-94-4	C06346	307.77	√	√	√
Bisdemethoxycurcumin	C19H16O4	33171-05-0	C17743	308.33	√	√	√
N-Acetylneuraminic acid	C11H19NO9	131-48-6	C19910	309.27	√	√	√
N2,N2-Dimethylguanosine	C12H17N5O5	2140-67-2		311.29	√		√
Leonurine	C14H21N3O5	24697-74-3	C16985	311.33	√	√	√
Triptophenolide	C20H24O3	74285-86-2		312.4	√	√	√
Guggulsterone	C21H28O2	95975-55-6		312.45	√	√	√
Arachidic acid	C20H40O2	506-30-9	C06425	312.53	√	√	√
Sapropterin	C9H17Cl2N5O3	69056-38-8	D01798	314.17	√	√	√
β-Estradiol 17-acetate	C20H26O3	1743-60-8		314.42	√	√	√
Cephalotaxlen	C18H21NO4	24316-19-6	C10580	315.36	√	√	√
Isorhamnetin	C16H12O7	480-19-3	C10084	316.26	√	√	√
Loureirin B	C18H20O5	119425-90-0		316.35	√	√	√
5a-Pregnane-3,20-dione	C21H32O2	566-65-4	C03681	316.48	√	√	√
Piperlongumine	C17H19NO5	20069-09-4	C10166	317.34	√	√	√
Myricetin	C15H10O8	529-44-2	C10107	318.24	√	√	√
Quercetagetin	C15H10O8	90-18-6	C10122	318.24	√	√	√
Erianin	C18H22O5	95041-90-0		318.36	√	√	√
Zearalenone	C18H22O5	17924-92-4	C09981	318.36	√	√	√
Isosteviol	C20H30O3	27975-19-5		318.45	√	√	√
Alloepipregnanolone	C21H34O2	516-55-2	C15484	318.49	√	√	√
Dihydromyricetin	C15H12O8	27200-12-0	C02906	320.25	√	√	√
Corylin	C20H16O4	53947-92-5		320.34	√	√	√
2-Phospho-L-ascorbic acid	C6H6Na3O9P	66170-10-3	C18341	322.05	√	√	√
Neobavaisoflavone	C20H18O4	41060-15-5		322.35	√	√	√
5'-Cytidylic acid	C9H14N3O8P	63-37-6	C00055	323.2	√	√	√
Lycorine	C16H18ClNO4	2188-68-3	C08532	323.77	√	√	√
Uridine 5'-monophosphate	C9H13N2O9P	58-97-9	C00105	324.18	√	√	√
Bavachin	C20H20O4	19879-32-4		324.37	√	√	√
Isobavachalcone	C20H20O4	20784-50-3	C08648	324.37	√	√	√
Monocrotaline	C16H23NO6	315-22-0	C10350	325.36	√	√	√
Ajmaline	C20H26N2O2		C06542	326.43	√	√	√
Hydroquinine	C20H26N2O2	522-66-7	D08267	326.43	√	√	√
Bergenin	C14H16O9	477-90-7	C09919	328.27	√	√	√
Columbianadin	C19H20O5	5058-13-9		328.36	√	√	√
Decursin	C19H20O5	5928-25-6	C09258	328.36	√	√	√
Macelignan	C20H24O4	107534-93-0		328.4	√	√	√
Spiculisporic acid	C17H28O6	469-77-2		328.4	√	√	√
Docosahexaenoic Acid	C22H32O2	6217-54-5	C06429	328.49	√	√	√
Cyclic AMP	C10H12N5O6P	60-92-4	C00575	329.21	√	√	√
Nitisinone	C14H10F3NO5	104206-65-7	D05177	329.23	√	√	√
Jaceosidin	C17H14O7	18085-97-7		330.29	√	√	√
Carnosol	C20H26O4	5957-80-2	C09069	330.42	√	√	√
Deoxycorticosterone	C21H30O3	64-85-7	C03205	330.46	√	√	√
Dehydroisoandrosterone 3-acetate	C21H30O3	853-23-6		330.46	√	√	√
14-Deoxy-11,12-didehydroandrographolide	C20H28O4	42895-58-9		332.43	√	√	√
20-Deoxyingenol	C20H28O4	54706-99-9		332.43	√	√	√
Carnosic acid	C20H28O4			332.43	√	√	√
L-Epinephrine	C13H19NO9	51-42-3	D02149	333.29	√	√	√
β-Nicotinamide mononucleotide	C11H15N2O8P	1094-61-7	C00455	334.22	√	√	√
Mitomycin C	C15H18N4O5		C06681	334.33	√	√	√
Lathyrol	C20H30O4	34420-19-4	C09125	334.45	√	√	√
Dicoumarol	C19H12O6	66-76-2	C00796	336.29	√	√	√
Galactose 1-phosphate Potassium salt	C6H11K2O9P	19046-60-7		336.32	√	√	√
Catharanthine	C21H24N2O2	2468-21-5	C09107	336.43	√	√	√
Quercetin	C15H14O9	6151-25-3	C00389	338.27	√	√	√
Demethoxycurcumin	C20H18O5	22608-11-3	C17742	338.35	√	√	√
Bavachinin	C21H22O4	19879-30-2		338.4	√	√	√
Erucic acid	C22H42O2	112-86-7	C08316	338.57	√	√	√
Tetrahydroberberine	C20H21NO4	522-97-4		339.39	√	√	√
Esculin	C15H16O9	531-75-9	C09264	340.28	√	√	√
Docosanoic acid	C22H44O2	112-85-6	C08281	340.59	√	√	√
Sucrose	C12H22O11	57-50-1	C00089	342.3	√	√	√
Lactose	C12H22O11	63-42-3	C01970	342.3	√	√	√
D-Melibiose	C12H22O11	585-99-9	C05402	342.3	√	√	√
Turanose	C12H22O11	547-25-1	C19636	342.3	√	√	√
Maltitol	C12H24O11	585-88-6	D04845	344.31	√	√	√
Eupatilin	C18H16O7	22368-21-4	C10040	344.32	√	√	√
Aucubin	C15H22O9	479-98-1	C09771	346.33	√	√	√
Gibberellic acid	C19H22O6		C01699	346.37	√	√	√
Rosmanol	C20H26O5	80225-53-2		346.42	√	√	√
Corticosterone	C21H30O4	50-22-6	C02140	346.46	√	√	√
Ginkgolic Acid	C22H34O3	22910-60-7	C10794	346.5	√	√	√
Adenosine monophosphate	C10H14N5O7P	61-19-8	C00020	347.22	√	√	√
Leonurine	C14H22ClN3O5	24735-18-0	C16985	347.79	√	√	√
Camptothecin	C20H16N2O4		C01897	348.35	√	√	√
Ingenol	C20H28O5	30220-46-3	C09112	348.43	√	√	√
Anacardic Acid	C22H36O3	16611-84-0	C10759	348.52	√	√	√
7beta-Hydroxylathyrol	C20H30O5	34208-98-5		350.45	√	√	√
Andrographolide	C20H30O5	5508-58-7	C20214	350.45	√	√	√
trans-Zeatinriboside	C15H21N5O5	6025-53-2		351.36	√	√	√
Griseofulvin	C17H17ClO6	126-07-8	C06686	352.77	√	√	√
Protopine	C20H19NO5	130-86-9	C05189	353.37	√	√	√
Amorolfine	C21H36ClNO	78613-38-4	D01720	353.97	√	√	√
Chlorogenic acid	C16H18O9	327-97-9	C00852	354.31	√	√	√
Neochlorogenic acid	C16H18O9	906-33-2	C17147	354.31	√	√	√
Cryptochlorogenic acid	C16H18O9	905-99-7		354.31	√	√	√
Sesamin	C20H18O6	607-80-7	C10882	354.35	√	√	√
Xanthohumol	C21H22O5	6754-58-1		354.4	√	√	√
Vincamine	C21H26N2O3	1617-90-9	C09251	354.44	√	√	√
Gastrodenol	C6H8O7 . 1/2Bi . 3/2K	57644-54-9	D07587	355.26	√	√	√
Succinylsulfathiazole	C13H13N3O5S2	116-43-8	C11745	355.39	√	√	√
Tetrahydropalmatine	C21H25NO4	2934-97-6	C02890	355.43	√	√	√
Coptisine	C19H14ClNO4	6020-18-4	C16938	355.77	√	√	√
Gentiopicroside	C16H20O9	20831-76-9	C09782	356.32	√	√	√
Lactobionic acid	C12H22O12	96-82-2		358.3	√	√	√
Triptonide	C20H22O6	38647-11-9		358.39	√	√	√
Maltose monohydrate	C12H24O12	6363-53-7	C00208	360.31	√	√	√
Rosmarinic acid	C18H16O8	20283-92-5	C01850	360.31	√	√	√
Triptolide	C20H24O6	38748-32-2	C10477	360.4	√	√	√
Furaltadone	C13H17ClN4O6	3759-92-0	D02510	360.75	√	√	√
Catalpol	C15H22O10	2415-24-9	C09773	362.33	√	√	√
Marbofloxacin	C17H19FN4O4	115550-35-1	D08156	362.36	√	√	√
Phthalylsulfacetamide	C16H14N2O6S	131-69-1		362.36	√	√	√
Oridonin	C20H28O6	28957-04-2		364.43	√	√	√
Phorbol	C20H28O6	17673-25-5	C09155	364.43	√	√	√
Clofoctol	C21H26Cl2O	37693-01-9	D07244	365.34	√	√	√
Sinomenine hydrochloride	C19H24ClNO4	6080-33-7	C09643	365.85	√	√	√
Sanguinarine	C20H14ClNO4	5578-73-4	D05799	367.78	√	√	√
Uridine 5'-monophosphate disodium salt	C9H11N2Na2O9P	3387-36-8	C00105	368.14	√	√	√
Icaritin	C21H20O6	118525-40-9		368.38	√	√	√
Curcumin	C21H20O6	458-37-7	C10443	368.38	√	√	√
Sinapine	C17H24N2O5S	7431-77-8	C00933	368.45	√	√	√
Corydaline	C22H27NO4	518-69-4	C15530	369.45	√	√	√
Fraxin	C16H18O10	524-30-1	C09266	370.31	√	√	√
Levofloxacin	C18H20FN3O4 . 0.5H2O	138199-71-0	D00588	370.38	√	√	√
Robenidine hydrochloride	C15H14Cl3N5	25875-50-7	D05741	370.66	√	√	√
Berberine	C20H18ClNO4	633-65-8	C01500	371.81	√	√	√
Tangeretin	C20H20O7	481-53-8	C10190	372.37	√	√	√
Tetrahydrocurcumin	C21H24O6	36062-04-1		372.41	√	√	√
Arctigenin	C21H24O6	7770-78-7	C10545	372.41	√	√	√
Phillygenin	C21H24O6	487-39-8		372.41	√	√	√
Deoxycorticosterone	C23H32O4	56-47-3	C14554	372.5	√	√	√
Swertiamarin	C16H22O10	17388-39-5	C09800	374.34	√	√	√
Geniposidic acid	C16H22O10	27741-01-1	C11673	374.34	√	√	√
Hexahydrocurcumin	C21H26O6	36062-05-2	C17826	374.43	√	√	√
3b-Hydroxy-5-cholenoic acid	C24H38O3	5255-17-4		374.56	√	√	√
Pirmenol	C22H31ClN2O	61477-94-9	D06517	374.95	√	√	√
Octahydrocurcumin	C21H28O6	36062-07-4		376.44	√	√	√
Estradiol	C25H28O3	50-50-0	C13444	376.49	√	√	√
Lithocholic acid	C24H40O3	434-13-9	C03990	376.57	√	√	√
Pleuromutilin	C22H34O5	125-65-5	C09169	378.5	√	√	√
Tetrahydropapaverine	C20H26ClNO4			379.88	√	√	√
Corynoxeine	C22H26N2O4	630-94-4		382.45	√	√	√
Chelerythrine Chloride	C21H18ClNO4	3895-92-9	C12227	383.82	√	√	√
SAH	C14H20N6O5S	979-92-0	C00021	384.41	√	√	√
Schisandrin C	C22H24O6	61301-33-5	C10893	384.42	√	√	√
Corynoxine	C22H28N2O4	6877-32-3		384.47	√	√	√
Rhynchophylline	C22H28N2O4	76-66-4	C09236	384.47	√	√	√
Isorhynchophylline	C22H28N2O4		C16980	384.47	√	√	√
Resibufogenin	C24H32O4	465-39-4	C17058	384.51	√	√	√
Irisflorentin	C20H18O8	41743-73-1	C17958	386.35	√	√	√
Geniposide	C17H24O10	24512-63-8	C09781	388.37	√	√	√
Loganin	C17H26O10	18524-94-2	C01433	390.38	√	√	√
Polydatin	C20H22O8	27208-80-6	C10275	390.38	√	√	√
Digoxigenin	C23H34O5	1672-46-4		390.51	√	√	√
Rauwolscine	C21H27ClN2O3	6211-32-1		390.9	√	√	√
Disodium 5'-inosinate	C10H11N4Na2O8P	4691-65-0		392.17	√	√	√
SN-38	C22H20N2O5	86639-52-3	C11173	392.4	√	√	√
Chenodeoxycholic Acid	C24H40O4	474-25-9	C02528	392.57	√	√	√
Deoxycholic acid	C24H40O4	83-44-3	C04483	392.57	√	√	√
Ursodiol	C24H40O4	128-13-2	C07880	392.57	√	√	√
Hyodeoxycholic acid	C24H40O4	83-49-8	C15517	392.57	√	√	√
Oxybutynin	C22H32ClNO3	1508-65-2	D00722	393.95	√	√	√
Aloesin	C19H22O9	30861-27-9	C08994	394.37	√	√	√
Rotenone	C23H22O6	83-79-4	C07593	394.42	√	√	√
Deguelin	C23H22O6	522-17-8	C10417	394.42	√	√	√
Dimethylcurcumin	C23H24O6	52328-98-0		396.43	√	√	√
Pregnenolone monosulfate	C21H32O5S	1247-64-9	C18044	396.54	√	√	√
Ergosterol	C28H44O	57-87-4	C01694	396.65	√	√	√
Vitamin D2	C28H44O	50-14-6	C05441	396.65	√	√	√
Sinigrin	C10H18KNO10S2	3952-98-5	C08427	397.46	√	√	√
Sucralose	C12H19Cl3O8	56038-13-2	C12285	397.63	√	√	√
Colchicine	C22H25NO6	64-86-8	C07592	399.44	√	√	√
4'-Demethylepipodophyllotoxin	C21H20O8	6559-91-7		400.38	√	√	√
Schisandrin B	C23H28O6	61281-37-6	C10555	400.46	√	√	√
Dehydrocorydaline	C22H24ClNO4	10605-03-5	C17790	401.88	√	√	√
Nobiletin	C21H22O8	478-01-3	C10112	402.39	√	√	√
Dehydrocholic acid	C24H34O5	81-23-2	C13154	402.52	√	√	√
Delta-Tocopherol	C27H46O2	119-13-1	C14151	402.65	√	√	√
25-Hydroxycholesterol	C27H46O2	2140-46-7	C15519	402.65	√	√	√
Cyclovirobuxine D	C26H46N2O	860-79-7		402.66	√	√	√
Fosfructose	C6H11Na3O12P2	38099-82-0	C05378	406.06	√	√	√
2,3,5,4'-Tetrahydroxystilbene 2-O-β-D-glucoside	C20H22O9	82373-94-2		406.38	√	√	√
Morroniside	C17H26O11	25406-64-8	C17000	406.38	√	√	√
5'-Guanylic acid	C10H12N5Na2O8P		C00144	407.18	√	√	√
Ginkgolide A	C20H24O9	15291-75-5	C07601	408.4	√	√	√
Cholic acid	C24H40O5	81-25-4	C00695	408.57	√	√	√
alpha-Mangostin	C24H26O6		C10080	410.46	√	√	√
Squalene	C30H50	111-02-4	C00751	410.72	√	√	√
Picropodophyllin	C22H22O8	477-47-4	C10874	414.41	√	√	√
Podofilox	C22H22O8	518-28-5	C10874	414.41	√	√	√
Deoxycholic acid sodium salt	C24H39NaO4	302-95-4	C11171	414.55	√	√	√
Halofuginone	C16H17BrClN3O3	55837-20-2	D08034	414.68	√	√	√
Daidzin	C21H20O9	552-66-9	C10216	416.38	√	√	√
Puerarin	C21H20O9	3681-99-0	C10524	416.38	√	√	√
Magnolin	C23H28O7	31008-18-1		416.46	√	√	√
Schisandrol B	C23H28O7	58546-54-6	D01752	416.46	√	√	√
Schisandrin A	C24H32O6	61281-38-7	C16951	416.51	√	√	√
Sarsasapogenin	C27H44O3	126-19-2	C03963	416.64	√	√	√
Smilagenin	C27H44O3	126-18-1	C08913	416.64	√	√	√
Liquiritin	C21H22O9	551-15-5	C16989	418.39	√	√	√
Morusin	C25H24O6	62596-29-6	C10106	420.45	√	√	√
Mangiferin	C19H18O11	4773-96-0	C10077	422.34	√	√	√
Methyl cholate	C25H42O5	1448-36-8		422.6	√	√	√
Ginkgolide B	C20H24O10	15291-77-7	C07602	424.4	√	√	√
Dehydrocholate	C24H33NaO5	145-41-5	C13154	424.51	√	√	√
Lupeol	C30H50O	545-47-1	C08628	426.72	√	√	√
Adenosine 5'-diphosphate	C10H15N5O10P2	58-64-0	C00008	427.2	√	√	√
Pefloxacin	C18H24FN3O6S	70458-95-6		429.46	√	√	√
Peiminine	C27H43NO3	18059-10-4	C10808	429.64	√	√	√
Sipeimine	C27H43NO3	61825-98-7	C10808	429.64	√	√	√
Ingenol Mebutate	C25H34O6	75567-37-2	D09393	430.53	√	√	√
rel-α-Vitamin E	C29H50O2	2074-53-5	C02477	430.71	√	√	√
α-Vitamin E	C29H50O2		C02477	430.71	√	√	√
Peimine	C27H45NO3	23496-41-5	C10830	431.65	√	√	√
10-Undecenoic acid	C22H38O4Zn	557-08-4	D01124	431.91	√	√	√
Vitexin	C21H20O10	3681-93-4	C01460	432.38	√	√	√
Isovitexin	C21H20O10	38953-85-4	C01714	432.38	√	√	√
Apigenin 7-glucoside	C21H20O10	578-74-5	C04608	432.38	√	√	√
Sophoricoside	C21H20O10	152-95-4	C06563	432.38	√	√	√
Genistin	C21H20O10	529-59-9	C09126	432.38	√	√	√
Reynoutrin	C20H18O11	549-32-6		434.35	√	√	√
Engeletin	C21H22O10	572-31-6		434.39	√	√	√
TBB	C6HBr4N3	17374-26-4		434.71	√	√	√
Phlorizin	C21H24O10	60-81-1	C01604	436.41	√	√	√
Estropipate	C22H32N2O5S	7280-37-7	D00948	436.56	√	√	√
Scopolamine butylbromide	C21H30BrNO4	149-64-4	D01451	440.37	√	√	√
Ginkgolide C	C20H24O11	15291-76-6	C07603	440.4	√	√	√
Betulinaldehyde	C30H48O2	13159-28-9		440.7	√	√	√
Folic acid	C19H19N7O6	59-30-3	C00504	441.4	√	√	√
Menaquinone-4	C31H40O2	863-61-6	D00100	444.65	√	√	√
Apigenin-7-glucuronide	C21H18O11	29741-09-1		446.36	√	√	√
Baicalin	C21H18O11	21967-41-9	C10025	446.36	√	√	√
Calycosin-7-O-β-D-glucoside	C22H22O10	20633-67-4		446.4	√	√	√
Glycitin	C22H22O10	40246-10-4	C16195	446.4	√	√	√
Quercitrin	C21H20O11	522-12-3	C01750	448.38	√	√	√
Isoorientin	C21H20O11	4261-42-1	C01821	448.38	√	√	√
Astragalin	C21H20O11	480-10-4	C12249	448.38	√	√	√
Atractyloside A	C21H36O10	126054-77-1	C17858	448.5	√	√	√
Glycoursodeoxycholic acid	C26H43NO5	64480-66-6		449.62	√	√	√
Glycodeoxycholic Acid	C26H45NO6	360-65-6	C05464	449.62	√	√	√
Glycochenodeoxycholic acid	C26H43NO5	640-79-9	C05466	449.62	√	√	√
Astilbin	C21H22O11	29838-67-3	C17449	450.39	√	√	√
Tripterin	C29H38O4	34157-83-0		450.61	√	√	√
Vitamin K1	C31H46O2	84-80-0	C02059	450.7	√	√	√
GW 501516	C21H18F3NO3S2	317318-70-0	D07393	453.5	√	√	√
Oleanonic acid	C30H46O3	17990-42-0		454.68	√	√	√
Betulonic acid	C30H46O3	4481-62-3		454.68	√	√	√
Ursonic acid	C30H46O3	6246-46-4		454.68	√	√	√
Wilforlide A	C30H46O3	84104-71-2		454.68	√	√	√
Primaquine	C15H27N3O9P2	63-45-6	C07627	455.34	√	√	√
Oleanolic Acid	C30H48O3	508-02-1	C03840	456.7	√	√	√
Betulinic acid	C30H48O3	472-15-1	C08619	456.7	√	√	√
Ursolic acid	C30H48O3	77-52-1	C08988	456.7	√	√	√
Amygdalin	C20H27NO11	29883-15-6	C08325	457.43	√	√	√
Oxytetracycline	C22H24N2O9	79-57-2	C06624	460.43	√	√	√
Panaxadiol	C30H52O3	19666-76-3		460.73	√	√	√
Thiamine pyrophosphate	C12H19ClN4O7P2S	154-87-0	D01225	460.77	√	√	√
Lincomycin	C18H37ClN2O7S	7179-49-9	C14002	461.01	√	√	√
Scutellarin	C21H18O12	27740-01-8		462.36	√	√	√
Homoplantaginin	C22H22O11	17680-84-1	C17762	462.4	√	√	√
Pristimerin	C30H40O4	1258-84-0	C08633	464.64	√	√	√
Glycocholic acid	C26H43NO6	475-31-0	C01921	465.62	√	√	√
Benfotiamine	C19H23N4O6PS	22457-89-2	D01255	466.45	√	√	√
Deoxycytidine triphosphate	C9H16N3O13P3	2056-98-6	C00458	467.16	√	√	√
Prim-O-glucosylcimifugin	C22H28O11	80681-45-4		468.45	√	√	√
Limonin	C26H30O8	1180-71-8	C03514	470.51	√	√	√
18β-Glycyrrhetinic acid	C30H46O4	471-53-4	C02283	470.68	√	√	√
Tricaprilin	C27H50O6	538-23-8	C13044	470.68	√	√	√
Glycochenodeoxycholic acid	C26H42NNaO5	16564-43-5	C05466	471.61	√	√	√
Echinocystic acid	C30H48O4	510-30-5	C08942	472.7	√	√	√
Maslinic acid	C30H48O4	4373-41-5	C16939	472.7	√	√	√
Hederagenin	C30H48O4	465-99-6		472.7	√	√	√
Cichoric Acid	C22H18O12	6537-80-0	C10437	474.37	√	√	√
L-Chicoric Acid	C22H18O12	70831-56-0	C10437	474.37	√	√	√
Panaxatriol	C30H52O4	32791-84-7		476.73	√	√	√
Mogrol	C30H52O4	88930-15-8		476.73	√	√	√
Miquelianin	C21H18O13	22688-79-5		478.36	√	√	√
Miconazole	C18H15Cl4N3O4	22832-87-7	D00416	479.14	√	√	√
Quercetagitrin	C21H20O13	548-75-4		480.38	√	√	√
Paeoniflorin	C23H28O11	23180-57-6	C09959	480.46	√	√	√
Albiflorin	C23H28O11	39011-90-0	C17457	480.46	√	√	√
Acevaltrate	C24H32O10	25161-41-5	C16752	480.5	√	√	√
Demethylzeylasteral	C29H36O6	107316-88-1		480.59	√	√	√
Crustecdysone	C27H44O7	5289-74-7	C02633	480.63	√	√	√
Brassinolide	C28H48O6	72962-43-7	C08814	480.68	√	√	√
Epibrassinolide	C28H48O6	78821-43-9	C11049	480.68	√	√	√
Isosilybin	C25H22O10	72581-71-6	C16808	482.44	√	√	√
Silibinin	C25H22O10	22888-70-6	D08515	482.44	√	√	√
Uridine triphosphate	C9H15N2O15P3	63-39-8	C00075	484.14	√	√	√
Nicergoline	C24H26BrN3O3	27848-84-6	D01290	484.39	√	√	√
Kuromanin	C21H21ClO11	7084-24-4	C08604	484.84	√	√	√
Quillaic acid	C30H46O5	631-01-6	C08972	486.68	√	√	√
Citicoline	C14H26N4O11P2	987-78-0	C00307	488.32	√	√	√
Asiatic acid	C30H48O5	464-92-6	C08617	488.7	√	√	√
Dibenzoyl Thiamine	C26H26N4O4S	299-88-7	D09200	490.57	√	√	√
Cycloastragenol	C30H50O5	84605-18-5		490.72	√	√	√
Picroside I	C24H28O11	27409-30-9		492.47	√	√	√
Minocycline	C23H28ClN3O7	13614-98-7	D00850	493.94	√	√	√
Salvianolic acid A	C26H22O10	96574-01-5	C10492	494.45	√	√	√
Halofuginone	C16H18Br2ClN3O3	64924-67-0	D04413	495.59	√	√	√
Taurochenodeoxycholic acid	C26H45NO6S	516-35-8	C05465	499.7	√	√	√
Maltotriose	C18H32O16	1109-28-0	C01835	504.44	√	√	√
Manninotriose	C18H32O16	13382-86-0	C05404	504.44	√	√	√
Hypericin	C30H16O8	548-04-9	C07606	504.44	√	√	√
ATP	C10H16N5O13P3	56-65-5	C00002	507.18	√	√	√
Citicoline sodium salt	C14H26N4NaO11P2	33818-15-4	D03528	511.31	√	√	√
Levoleucovorin	C20H21CaN7O7	80433-71-2	D01211	511.5	√	√	√
Picroside II	C23H28O13	39012-20-9		512.46	√	√	√
AKBA	C32H48O5	67416-61-9		512.72	√	√	√
Baohuoside I	C27H30O10	113558-15-9		514.52	√	√	√
Isochlorogenic acid A	C25H24O12	2450-53-5		516.45	√	√	√
4,5-Dicaffeoylquinic acid	C25H24O12	57378-72-0		516.45	√	√	√
1,3-Dicaffeoylquinic acid	C25H24O12	19870-46-3	C10445	516.45	√	√	√
Cynarin	C25H24O12	30964-13-7	C10445	516.45	√	√	√
3,4-Dicaffeoylquinic acid	C25H24O12	14534-61-3	C10468	516.45	√	√	√
Probucol	C31H48O2S2	23288-49-5	C07373	516.84	√	√	√
Bruceine A	C26H34O11	25514-31-2		522.54	√	√	√
Pachymic acid	C33H52O5	29070-92-6	C17044	528.76	√	√	√
Harringtonine	C28H37NO9	26833-85-2	C10597	531.59	√	√	√
Alisol A	C32H52O6	18674-16-3		532.75	√	√	√
Arctiin	C27H34O11	20362-31-6	C16915	534.55	√	√	√
Phillyrin	C27H34O11	487-41-2	C17048	534.55	√	√	√
Schisantherin A	C30H32O9	58546-56-8	C10881	536.57	√	√	√
Amentoflavone	C30H18O10	1617-53-4	C10018	538.46	√	√	√
Oleuropein	C25H32O13	32619-42-4	C09794	540.51	√	√	√
Puromycin	C22H31Cl2N7O5	58-58-2	C01610	544.43	√	√	√
10-Deacetylbaccatin III	C29H36O10	32981-86-5	C11700	544.59	√	√	√
Homoharringtonine	C29H39NO9	26833-87-4	D08956	545.62	√	√	√
Uridine triphosphate	C9H12N2Na3O15P3	19817-92-6	C00075	550.09	√	√	√
ATP	C10H14N5Na2O13P3	987-65-5	D08647	551.14	√	√	√
Ribostamycin	C17H36N4O14S	53797-35-6	D02209	552.55	√	√	√
Pantethine	C22H42N4O8S2	16816-67-4	C12661	554.72	√	√	√
Enkephalin	C28H37N5O7	58822-25-6	C16041	555.62	√	√	√
Cucurbitacin E	C32H44O8	18444-66-1	C08797	556.69	√	√	√
Cucurbitacin B	C32H46O8	6199-67-3	C08794	558.7	√	√	√
Mezlocillin	C21H24N5NaO8S2	42057-22-7	D05022	561.56	√	√	√
Daunorubicin	C27H30ClNO10	23541-50-6	D01264	563.98	√	√	√
Mulberroside A	C26H32O14	102841-42-9		568.52	√	√	√
Procyanidin B2	C30H26O12	29106-49-8	C17639	578.52	√	√	√
Gossypol	C32H34O10	12542-36-8	C07667	578.61	√	√	√
Naringin	C27H32O14	10236-47-2	C10112	580.53	√	√	√
Naringin Dihydrochalcone	C27H34O14	18916-17-1	C09789	582.55	√	√	√
Benzoylpaeoniflorin	C30H32O12	38642-49-8		584.57	√	√	√
Fosinopril	C30H45NNaO7P	88889-14-9	D00622	585.64	√	√	√
Amarogentin	C29H30O13	21018-84-8	C09767	586.54	√	√	√
Pentamidine	C23H36N4O10S2	140-64-7	D00834	592.68	√	√	√
Tosufloxacin	C26H25F3N4O7S	1400591-39-0	D01996	594.56	√	√	√
Eriocitrin	C27H32O15	13463-28-0	C09732	596.53	√	√	√
Picrotoxin	C15H18O7 . C15H16O6	124-87-8		602.58	√	√	√
γ-Oryzanol	C40H58O4	11042-64-1	D01221	602.89	√	√	√
Cepharanthine	C37H38N2O6	481-49-2	C09391	606.71	√	√	√
Fangchinoline	C37H40N2O6	436-77-1		608.72	√	√	√
Uridine 5′-diphosphoglucose	C15H22N2Na2O17P2	28053-08-9	D07738	610.27	√	√	√
Rutin	C27H30O16	153-18-4	C05625	610.52	√	√	√
Hesperidin	C28H34O15	520-26-3	C09755	610.56	√	√	√
Neohesperidin	C28H34O15	13241-33-3	C09806	610.56	√	√	√
Daurisoline	C37H42N2O6	70553-76-3		610.74	√	√	√
Hydroxysafflor yellow A	C27H32O16	78281-02-4		612.53	√	√	√
Neohesperidin dihydrochalcone	C28H36O15	20702-77-6		612.58	√	√	√
Glutathione oxidized	C20H32N6O12S2	27025-41-8	C00127	612.63	√	√	√
N4-Acetylcytidine triphosphate	C11H14N3Na4O15P3			613.12	√	√	√
Hypaconitine	C33H45NO10	6900-87-4	C08688	615.71	√	√	√
Cefoselis	C19H24N8O10S3	122841-12-7	D02232	620.64	√	√	√
Ginsenoside C-K	C36H62O8	39262-14-1		622.87	√	√	√
Ginsenoside Rh2	C36H62O8	78214-33-2		622.87	√	√	√
Isoacteoside	C29H36O15	61303-13-7		624.59	√	√	√
Verbascoside	C29H36O15	61276-17-3	C10501	624.59	√	√	√
Neferine	C38H44N2O6	2292-16-2		624.77	√	√	√
Cholesteryl palmitate	C43H76O2	601-34-3	C11251	625.08	√	√	√
Gambogic Acid	C38H44O8	2752-65-0	C10062	628.75	√	√	√
9-Dihydro-13-acetylbaccatin III	C33H42O12	142203-65-4		630.68	√	√	√
Novobiocin	C31H35N2NaO11	1476-53-5	C05080	634.61	√	√	√
Ginsenoside F1	C36H62O9	53963-43-2		638.87	√	√	√
Ginsenoside Rh1	C36H62O9	63223-86-9		638.87	√	√	√
Rubusoside	C32H50O13	64849-39-4		642.73	√	√	√
Reserpine	C33H41ClN2O9	16994-56-2	C06539	645.14	√	√	√
Acarbose	C25H43NO18	56180-94-0	C06802	645.6	√	√	√
Cholesteryl linoleate	C45H76O2	604-33-1	C15441	649.1	√	√	√
Fucoxanthin	C42H58O6	3351-86-8	C08596	658.91	√	√	√
Phytic acid	C6H18O24P6	83-86-3	C01204	660.04	√	√	√
NAD+	C21H27N7O14P2	53-84-9	C00003	663.43	√	√	√
Lappaconitine	C32H45BrN2O8	97792-45-5	C08694	665.61	√	√	√
Glycogen	C24H42O21	9005-79-2	C00182	666.57	√	√	√
Nystose	C24H42O21	13133-07-8		666.58	√	√	√
Maltotetraose	C24H42O21	34612-38-9	C02052	666.58	√	√	√
Icariin	C33H40O15	489-32-7	C01403	676.66	√	√	√
Berbamine	C37H42Cl2N2O6	6078-17-7		681.65	√	√	√
Pinoresinol Diglucoside	C32H42O16	63902-38-5		682.67	√	√	√
Secoisolariciresinol diglucoside	C32H46O16	257930-74-8		686.7	√	√	√
G-418	C20H44N4O18S2	108321-42-2	C17703	692.71	√	√	√
Sisomicin	C19H37N5O7 . 5/2 H2SO4	53179-09-2	D02181	692.72	√	√	√
Monensin sodium salt	C36H61NaO11	22373-78-0	C06693	692.85	√	√	√
Periplocin	C36H56O13	13137-64-9		696.82	√	√	√
NADH	C21H27N7Na2O14P2	606-68-8	C00004	709.4	√	√	√
Paromomycin	C23H47N5O18S	1263-89-4	D00868	713.71	√	√	√
Eleutheroside E	C34H46O18	39432-56-9		742.72	√	√	√
1,2-Distearoyl-sn-glycero-3-phosphorylethanolamine	C41H82NO8P	1069-79-0		748.07	√	√	√
Bromocriptine	C33H44BrN5O8S	22260-51-1	C06856	750.7	√	√	√
Pulchinenoside A	C41H66O12	129724-84-1		750.96	√	√	√
alpha-Hederin	C41H66O12	27013-91-8	C08954	750.96	√	√	√
Salinomycin	C42H70O11	53003-10-4	C15690	751	√	√	√
Digitoxin	C41H64O13	71-63-6	C06955	764.94	√	√	√
Ademetionine	C22H34N6O16S4	97540-22-2	C00019	766.8	√	√	√
Poliumoside	C35H46O19	94079-81-9		770.73	√	√	√
L-Thyroxine	C15H11I4NO4	51-48-9	C01829	776.87	√	√	√
Saikosaponin D	C42H68O13	20874-52-6		780.98	√	√	√
Saikosaponin A	C42H68O13	20736-09-8	C08975	780.98	√	√	√
Angoroside C	C36H48O19	115909-22-3		784.75	√	√	√
Astragaloside A	C41H68O14	83207-58-3	C17799	784.97	√	√	√
Astragaloside IV	C41H68O14	84687-43-4	C17799	784.97	√	√	√
Ginsenoside Rg2	C42H72O13	52286-74-5		785.01	√	√	√
Echinacoside	C35H46O20	82854-37-3	C10450	786.73	√	√	√
Oligomycin A	C45H74O11	579-13-5	C11311	791.06	√	√	√
Chikusetsusaponin Iva	C42H66O14	51415-02-2		794.97	√	√	√
Pepstatin Trifluoroacetate	C36H64F3N5O11			799.92	√	√	√
Pseudoginsenoside F11	C42H72O14	69884-00-0		801.01	√	√	√
Ginsenoside Rg1	C42H72O14	22427-39-0	C08946	801.01	√	√	√
Tulathromycin A	C41H79N3O12	217500-96-4		806.08	√	√	√
Epimedin B	C38H48O19	110623-73-9		808.78	√	√	√
Glycyrrhizic acid	C42H62O16	1405-86-3	C02284	822.93	√	√	√
Astragaloside II	C43H70O15	84676-89-1	C17798	827.01	√	√	√
1F-Fructofuranosylnystose	C30H52O26	59432-60-9		828.72	√	√	√
Flavin Adenine Dinucleotide Disodium	C27H31N9Na2O15P2	84366-81-4	D02011	829.51	√	√	√
Cephalomannine	C45H53NO14	71610-00-9	C10579	831.9	√	√	√
NADPH	C21H26N7Na4O17P3	2646-71-1	C00005	833.35	√	√	√
Monoammonium glycyrrhizinate hydrate	C42H65NO16	53956-04-0	C18610	839.96	√	√	√
Spiramycin	C43H74N2O14	8025-81-8		843.05	√	√	√
Aclacinomycin A hydrochloride	C42H54ClNO15	75443-99-1	D01911	848.33	√	√	√
7-epi-Taxol	C47H51NO14	105454-04-4	C07394	853.91	√	√	√
Paclitaxel	C47H51NO14	33069-62-4	D00491	853.91	√	√	√
Dipotassium glycyrrhizinate	C42H61KO16	68797-35-3	C14049	861.02	√	√	√
Docetaxel	C43H59NO17	148408-66-6	D02165	861.93	√	√	√
Sennoside A	C42H38O20	81-27-6	C10404	862.74	√	√	√
Sennoside B	C42H38O20	128-57-4	C13526	862.74	√	√	√
Dioscin	C45H72O16	19057-60-4	C08897	869.04	√	√	√
Astragaloside I	C45H72O16	84680-75-1	C17797	869.04	√	√	√
Triolein	C57H104O6	122-32-7		885.43	√	√	√
Vinblastine	C46H60N4O13S	143-67-9	C07201	909.05	√	√	√
Pulsatilla saponin D	C47H76O17	68027-15-6		913.1	√	√	√
Gynostemma Extract	C47H80O17	80321-63-7		917.13	√	√	√
Vincristine	C46H58N4O14S	2068-78-2	C13974	923.04	√	√	√
Amphotericin B	C47H73NO17	1397-89-3	C06573	924.08	√	√	√
Pentagalloylglucose	C41H32O26	14937-32-7	C04576	940.68	√	√	√
Ginsenoside Rd	C48H82O18	52705-93-8		947.15	√	√	√
Ginsenoside Re	C48H82O18	52286-59-6	C08944	947.15	√	√	√
Rebaudioside C	C44H70O22	63550-99-2		951.01	√	√	√
Asiaticoside	C48H78O19	16830-15-2	C15428	959.12	√	√	√
α-Cyclodextrin	C36H60O30	10016-20-3	D08846	972.84	√	√	√
Madecassoside	C48H78O20	34540-22-2		975.12	√	√	√
Lanatoside C	C49H76O20	17575-22-3	D01972	985.12	√	√	√
Maltohexaose	C36H62O31	34620-77-4	C01936	990.86	√	√	√
Protodioscin	C51H84O22	55056-80-9	C08907	1049.2	√	√	√
Methyl protodioscin	C52H86O22	54522-52-0	C17468	1063.23	√	√	√
Tylosin	C50H83NO23	74610-55-2	D10033	1066.19	√	√	√
Ginsenoside Rb2	C53H90O22	11021-13-9		1079.27	√	√	√
Ginsenoside Rc	C53H90O22	11021-14-0	D01605	1079.27	√	√	√
Polygalasaponin F	C53H86O23	882664-74-6		1091.24	√	√	√
Ginsenoside Rb1	C54H92O23	41753-43-9		1109.29	√	√	√
Escin	C55H86O24	6805-41-0	C08921	1131.26	√	√	√
Jujuboside A	C58H94O26	55466-04-1	C17831	1207.35	√	√	√
Pulchinenoside C	C59H96O26	129741-57-7		1221.38	√	√	√
Hederacoside C	C59H96O26	14216-03-6		1221.38	√	√	√
Digitonin	C56H92O29	11024-24-1	C00765	1229.31	√	√	√
Mogroside V	C60H102O29	88901-36-4		1287.43	√	√	√
Tubeimoside I	C63H98O29	102040-03-9	C08987	1319.44	√	√	√
Methylcobalamin	C63H91CoN13O14P	13422-55-4	D01655	1344.38	√	√	√
Vitamin B12	C63H88CoN14O14P	68-19-9	C02823	1355.37	√	√	√
Vancomycin	C66H76Cl3N9O24	1404-93-9	D00926	1485.71	√	√	√
Tannic acid	C76H52O46	1401-55-4	C17409	1701.2	√	√	√
Avermectin B1	C95H142O28	71751-41-2		1732.13	√	√	√
Dihydroergotoxine	C123H156N20O23S	8067-24-1	C13167	2314.74	√	√	√
